# Supplementary material for: Monthly pork price forecasting method based on Census X12-GM(1,1) combination model
Source: PLoS One. 2021 May 11;16(5):e0251436. doi: 10.1371/journal.pone.0251436 (PMC8112654; doi:10.1371/journal.pone.0251436)
Supplement: S1 File — (XLS) [file pone.0251436.s001.xls]

## Sheet: Pricesheet
	Aveprice	Date
	13.5	2014-01
	12.3	2014-02
	11.37	2014-03
	10.67	2014-04
	12.47	2014-05
	13.27	2014-06
	13.37	2014-07
	14.67	2014-08
	14.97	2014-09
	14.23	2014-10
	13.83	2014-11
	13.73	2014-12
	13.17	2015-01
	12.35	2015-02
	11.57	2015-03
	12.57	2015-04
	14	2015-05
	14.83	2015-06
	16.7	2015-07
	18.13	2015-08
	17.87	2015-09
	16.83	2015-10
	15.97	2015-11
	16.43	2015-12
	17.03	2016-01
	17.85	2016-02
	18.5	2016-03
	19.77	2016-04
	20.73	2016-05
	20.7	2016-06
	18.9	2016-07
	18.4	2016-08
	18.37	2016-09
	16.53	2016-10
	16.43	2016-11
	16.77	2016-12
	17.6	2017-01
	16.8	2017-02
	16.1	2017-03
	15.63	2017-04
	14.37	2017-05
	13.5	2017-06
	13.9	2017-07
	14.1	2017-08
	14.43	2017-09
	13.97	2017-10
	13.97	2017-11
	14.7	2017-12
	15.07	2018-01
	14	2018-02
	11.3	2018-03
	10.23	2018-04
	10	2018-05
	11.33	2018-06
	12.03	2018-07
	13.73	2018-08
	13.77	2018-09
	13.67	2018-10
	13.57	2018-11
	13.4	2018-12
	12.43	2019-01
	11.35	2019-02
	13.4	2019-03
	14.93	2019-04
	14.87	2019-05
	15.77	2019-06
	17.67	2019-07
	21.47	2019-08
	28.27	2019-09
	33.53	2019-10
	38.67	2019-11
	34.07	2019-12
	35.93	2020-01
	38.53	2020-02
	37.2	2020-03
	34.57	2020-04
	30.73	2020-05
	31.7	2020-06
	37.2	2020-07
	37.73	2020-08
	36.67	2020-09
	31.83	2020-10
	29.57	2020-11
	32.63	2020-12
